# Supplementary material for: Microporous Polymer-Modified Glassy Carbon Electrodes for the Electrochemical Detection of Metronidazole: Experimental and Theoretical Insights
Source: Nanomaterials (Basel). 2024 Jan 12;14(2):180. doi: 10.3390/nano14020180 (PMC10819510; doi:10.3390/nano14020180)
Supplement: Supplementary file 1 [file nanomaterials-14-00180-s001.zip]

Archive with 1 entries (1 files):
- nanomaterials-2758360-supplementary.pdf
